# Supplementary material for: BrCYP71A15 Negatively Regulates Hg Stress Tolerance by Modulating Cell Wall Biosynthesis in Yeast
Source: Plants (Basel). 2023 Feb 6;12(4):723. doi: 10.3390/plants12040723 (PMC9966778; doi:10.3390/plants12040723)
Supplement: Supplementary file 1 [file plants-12-00723-s001.zip]

Archive with 1 entries (1 files):
- plants-2185739-supplementary.pdf
